# Supplementary material for: Establishment of environmentally sensitive DNA methylation states in the very early human embryo
Source: Sci Adv. 2018 Jul 11;4(7):eaat2624. doi: 10.1126/sciadv.aat2624 (PMC6040841; doi:10.1126/sciadv.aat2624)
Supplement: http://advances.sciencemag.org/cgi/content/full/4/7/eaat2624/DC1 [file aat2624_Tables_S1_to_S5.xlsx]

## Sheet: Contents
Table	Description
S1	Coordinates of the 687 ME regions; their distance from ZFP57 binding sites, whether they overlap SoC-DMRs, and mQTL SNP-h^2 estimates
S2	Enrichment of proximal genomic features in MEs relative to genomic backgorund (10kb proximity threshold)
S3	Number of CpGs covered (with min. depth 10x) in each replicate of Guo et al. RRBS data analysed in this study
S4	Size of ME and control region and their coverage in the Guo et al. RRBS data
S5	Location of Bak et al. (28) ZFP57-mutant DMRs and their overlap with ME regions

## Sheet: Table S1
Derived from genome-wide data						Derived from Illumina HM450k data
Chromosome	ME start	ME end	CpGs in region	Size [bp]	Distance to nearest ZFP57 binding site [bp] binding sites within 10kp are highlighted	Overlaps SoC-DMR?	CordBlood mean est. h^2	CordBlood min est. h^2	CordBlood max est. h^2	CordBlood CpGs with h^2 estimate	MiddleAge mean est. h2	MiddleAge min est. h2	MiddleAge max est. h2	MiddleAge CpGs with h^2 estimate
chr1	567501	567715	9	215	33607	FALSE	NA	NA	NA	0	NA	NA	NA	0
chr1	839668	839726	4	59	1031	FALSE	NA	NA	NA	0	NA	NA	NA	0
chr1	969269	969300	5	32	9390	FALSE	NA	NA	NA	0	NA	NA	NA	0
chr1	1179751	1179817	10	67	68350	FALSE	NA	NA	NA	0	NA	NA	NA	0
chr1	1878565	1878749	6	185	42803	FALSE	0.015156	0.015156	0.015156	1	0.361336	0.361336	0.361336	1
chr1	2053408	2053445	4	38	35055	FALSE	NA	NA	NA	0	NA	NA	NA	0
chr1	2055399	2055508	15	110	37046	FALSE	NA	NA	NA	0	NA	NA	NA	0
chr1	2055792	2055829	6	38	37439	FALSE	NA	NA	NA	0	NA	NA	NA	0
chr1	2435555	2435618	10	64	39492	FALSE	0.070771	0.070771	0.070771	1	NA	NA	NA	0
chr1	3611165	3611482	5	318	6043	FALSE	NA	NA	NA	0	NA	NA	NA	0
chr1	17085513	17085592	7	80	0	FALSE	NA	NA	NA	0	NA	NA	NA	0
chr1	19110823	19110979	13	157	245069	FALSE	0.999999	0.999999	0.999999	1	0.832485	0.832485	0.832485	1
chr1	23003601	23003673	6	73	326233	FALSE	NA	NA	NA	0	NA	NA	NA	0
chr1	24860890	24860970	6	81	20897	FALSE	NA	NA	NA	0	NA	NA	NA	0
chr1	25240932	25240997	5	66	15545	FALSE	0.161622	0.161622	0.161622	1	0.88592	0.846248	0.925592	2
chr1	28573466	28573534	8	69	381725	FALSE	NA	NA	NA	0	NA	NA	NA	0
chr1	35243379	35243454	4	76	3480	FALSE	NA	NA	NA	0	NA	NA	NA	0
chr1	36627728	36627824	4	97	631195	FALSE	0.0385	0.0385	0.0385	1	0.014411	0.014411	0.014411	1
chr1	39492969	39492991	4	23	318053	FALSE	NA	NA	NA	0	NA	NA	NA	0
chr1	45278766	45278820	5	55	130666	FALSE	NA	NA	NA	0	NA	NA	NA	0
chr1	45278909	45278931	6	23	130809	FALSE	NA	NA	NA	0	NA	NA	NA	0
chr1	47006042	47006049	4	8	145743	FALSE	NA	NA	NA	0	NA	NA	NA	0
chr1	54086170	54086309	8	140	26053	FALSE	NA	NA	NA	0	NA	NA	NA	0
chr1	70544476	70544493	9	18	159184	FALSE	NA	NA	NA	0	NA	NA	NA	0
chr1	73454352	73454573	5	222	1737556	FALSE	NA	NA	NA	0	NA	NA	NA	0
chr1	91852791	91853096	18	306	182979	FALSE	NA	NA	NA	0	NA	NA	NA	0
chr1	95162184	95162269	5	86	54987	FALSE	NA	NA	NA	0	NA	NA	NA	0
chr1	106078851	106078882	4	32	259708	FALSE	NA	NA	NA	0	NA	NA	NA	0
chr1	110610829	110610851	4	23	613	FALSE	NA	NA	NA	0	NA	NA	NA	0
chr1	111583351	111583382	5	32	421071	FALSE	NA	NA	NA	0	NA	NA	NA	0
chr1	113265602	113265672	5	71	81113	FALSE	0.389354	0.017876	0.760833	2	0.182257	0.009774	0.354741	2
chr1	119291818	119292064	6	247	234938	FALSE	NA	NA	NA	0	NA	NA	NA	0
chr1	145611506	145611677	5	172	339305	FALSE	NA	NA	NA	0	NA	NA	NA	0
chr1	146696303	146696345	5	43	149363	FALSE	NA	NA	NA	0	NA	NA	NA	0
chr1	150897773	150897946	11	174	443307	FALSE	1	1	1	1	1	1	1	1
chr1	156046378	156046442	6	65	347408	FALSE	NA	NA	NA	0	NA	NA	NA	0
chr1	156186238	156186619	48	382	207231	FALSE	NA	NA	NA	0	NA	NA	NA	0
chr1	159791617	159791768	4	152	198355	FALSE	NA	NA	NA	0	NA	NA	NA	0
chr1	167526757	167526823	5	67	60301	FALSE	NA	NA	NA	0	NA	NA	NA	0
chr1	180904828	180904863	4	36	22647	FALSE	NA	NA	NA	0	NA	NA	NA	0
chr1	203311510	203311543	6	34	571588	FALSE	NA	NA	NA	0	NA	NA	NA	0
chr1	205235347	205235447	5	101	59471	FALSE	NA	NA	NA	0	NA	NA	NA	0
chr1	210388991	210389002	6	12	109042	FALSE	NA	NA	NA	0	NA	NA	NA	0
chr1	221050479	221050534	8	56	4865	FALSE	0.106301	0.106301	0.106301	1	0.318657	0.318657	0.318657	1
chr1	221061352	221061421	7	70	5781	FALSE	NA	NA	NA	0	NA	NA	NA	0
chr1	223248424	223248496	5	73	66998	FALSE	NA	NA	NA	0	NA	NA	NA	0
chr1	223567075	223567174	8	100	175163	FALSE	NA	NA	NA	0	0.033276	0.033276	0.033276	1
chr1	228658635	228658727	6	93	6214	FALSE	0.066411	0.066411	0.066411	1	0.003337	0.003337	0.003337	1
chr1	228756595	228756647	7	53	104174	FALSE	NA	NA	NA	0	NA	NA	NA	0
chr1	228757700	228757773	9	74	105279	FALSE	NA	NA	NA	0	NA	NA	NA	0
chr1	228771392	228771417	6	26	118971	FALSE	NA	NA	NA	0	NA	NA	NA	0
chr1	229085559	229085639	5	81	4408	FALSE	NA	NA	NA	0	NA	NA	NA	0
chr1	235802326	235802473	4	148	405702	FALSE	NA	NA	NA	0	NA	NA	NA	0
chr1	248100695	248101010	8	316	832233	FALSE	0.013218	0.013218	0.013218	1	0.404308	0.404308	0.404308	1
chr1	248351155	248351482	9	328	790246	FALSE	NA	NA	NA	0	NA	NA	NA	0
chr10	835302	835451	6	150	57008	FALSE	NA	NA	NA	0	NA	NA	NA	0
chr10	835812	835888	6	77	57518	FALSE	NA	NA	NA	0	NA	NA	NA	0
chr10	1281514	1281635	6	122	100753	FALSE	NA	NA	NA	0	NA	NA	NA	0
chr10	2564838	2564895	5	58	399725	FALSE	NA	NA	NA	0	NA	NA	NA	0
chr10	2565675	2565747	6	73	398873	FALSE	NA	NA	NA	0	NA	NA	NA	0
chr10	5411941	5412066	6	126	246107	FALSE	NA	NA	NA	0	NA	NA	NA	0
chr10	8137927	8138001	4	75	83380	FALSE	0.251807	0.251807	0.251807	1	0.538349	0.538349	0.538349	1
chr10	15038010	15038055	6	46	465956	FALSE	0.320501	0.320501	0.320501	1	0.255486	0.255486	0.255486	1
chr10	18301448	18301536	4	89	506030	FALSE	NA	NA	NA	0	NA	NA	NA	0
chr10	19876015	19876080	5	66	1068273	FALSE	NA	NA	NA	0	NA	NA	NA	0
chr10	21799252	21799275	5	24	0	FALSE	NA	NA	NA	0	NA	NA	NA	0
chr10	28250168	28250611	5	444	216577	FALSE	NA	NA	NA	0	NA	NA	NA	0
chr10	38779631	38779836	7	206	396489	FALSE	NA	NA	NA	0	NA	NA	NA	0
chr10	38800684	38800969	6	286	417542	FALSE	NA	NA	NA	0	NA	NA	NA	0
chr10	38883996	38884072	7	77	500854	FALSE	NA	NA	NA	0	NA	NA	NA	0
chr10	48420191	48420337	6	147	123364	FALSE	NA	NA	NA	0	NA	NA	NA	0
chr10	48461212	48461446	4	235	82255	FALSE	NA	NA	NA	0	NA	NA	NA	0
chr10	64368350	64368413	5	64	632155	FALSE	NA	NA	NA	0	NA	NA	NA	0
chr10	75533442	75533479	5	38	979826	FALSE	NA	NA	NA	0	NA	NA	NA	0
chr10	82295523	82295542	4	20	1483304	FALSE	NA	NA	NA	0	NA	NA	NA	0
chr10	85974009	85974173	9	165	357785	FALSE	0.377108	0.272112	0.482104	2	0.16661	0.145124	0.188097	2
chr10	88855724	88855906	6	183	68880	FALSE	NA	NA	NA	0	NA	NA	NA	0
chr10	89061350	89061388	6	39	82000	FALSE	NA	NA	NA	0	NA	NA	NA	0
chr10	91294509	91294543	4	35	92733	FALSE	NA	NA	NA	0	NA	NA	NA	0
chr10	102692479	102692490	6	12	105523	FALSE	NA	NA	NA	0	NA	NA	NA	0
chr10	105344729	105344748	5	20	0	FALSE	NA	NA	NA	0	NA	NA	NA	0
chr10	105453170	105453219	7	50	64375	FALSE	NA	NA	NA	0	NA	NA	NA	0
chr10	111422770	111423073	6	304	979773	FALSE	NA	NA	NA	0	NA	NA	NA	0
chr10	123349474	123349609	4	136	3382	FALSE	NA	NA	NA	0	NA	NA	NA	0
chr10	125817088	125817272	5	185	13339	FALSE	NA	NA	NA	0	NA	NA	NA	0
chr10	130726441	130726542	6	102	113833	FALSE	NA	NA	NA	0	NA	NA	NA	0
chr10	131756997	131757058	12	62	9758	FALSE	NA	NA	NA	0	NA	NA	NA	0
chr10	133994242	133994291	10	50	35700	FALSE	NA	NA	NA	0	NA	NA	NA	0
chr10	134778648	134779059	28	412	28055	FALSE	NA	NA	NA	0	NA	NA	NA	0
chr10	134794922	134794997	6	76	12117	FALSE	NA	NA	NA	0	NA	NA	NA	0
chr10	134796211	134796353	6	143	10761	FALSE	0.064982	0.064982	0.064982	1	0.394267	0.394267	0.394267	1
chr10	134826327	134826355	5	29	31	FALSE	NA	NA	NA	0	NA	NA	NA	0
chr10	134924932	134925143	5	212	908	FALSE	NA	NA	NA	0	NA	NA	NA	0
chr10	134938380	134938462	13	83	11477	FALSE	NA	NA	NA	0	NA	NA	NA	0
chr10	135277815	135278131	6	317	60	FALSE	NA	NA	NA	0	0.147306	0.147306	0.147306	1
chr10	135341641	135341843	19	203	0	FALSE	NA	NA	NA	0	NA	NA	NA	0
chr10	135342387	135342486	9	100	494	FALSE	NA	NA	NA	0	0.651368	0.651368	0.651368	1
chr10	135342727	135342813	5	87	834	FALSE	NA	NA	NA	0	NA	NA	NA	0
chr10	135343115	135343183	5	69	1222	FALSE	NA	NA	NA	0	NA	NA	NA	0
chr11	316410	316453	6	44	30955	FALSE	NA	NA	NA	0	NA	NA	NA	0
chr11	353970	354028	5	59	25229	FALSE	NA	NA	NA	0	NA	NA	NA	0
chr11	608577	608647	7	71	20611	FALSE	NA	NA	NA	0	NA	NA	NA	0
chr11	850062	850107	8	46	49371	FALSE	NA	NA	NA	0	NA	NA	NA	0
chr11	2447463	2447541	6	79	155921	FALSE	0.470408	0.470408	0.470408	1	0.234203	0.234203	0.234203	1
chr11	2597070	2597131	4	62	123467	FALSE	NA	NA	NA	0	NA	NA	NA	0
chr11	2721711	2721729	5	19	885	FALSE	NA	NA	NA	0	NA	NA	NA	0
chr11	2946317	2946347	5	31	56826	FALSE	NA	NA	NA	0	NA	NA	NA	0
chr11	5617200	5617507	12	308	334261	FALSE	0.309428	0.212289	0.384864	3	0.282434	0.186118	0.465584	3
chr11	12649767	12649780	7	14	227013	FALSE	NA	NA	NA	0	NA	NA	NA	0
chr11	17742889	17742934	7	46	25128	FALSE	NA	NA	NA	0	NA	NA	NA	0
chr11	18142819	18142864	6	46	425058	FALSE	NA	NA	NA	0	NA	NA	NA	0
chr11	18180323	18180753	5	431	462562	FALSE	NA	NA	NA	0	NA	NA	NA	0
chr11	32387935	32388280	4	346	14661	FALSE	NA	NA	NA	0	NA	NA	NA	0
chr11	33683380	33683405	4	26	765579	FALSE	NA	NA	NA	0	NA	NA	NA	0
chr11	46369233	46369340	21	108	220272	FALSE	NA	NA	NA	0	NA	NA	NA	0
chr11	58395620	58395627	4	8	1151485	FALSE	NA	NA	NA	0	NA	NA	NA	0
chr11	58984433	58984515	4	83	1590199	FALSE	0.694786	0.694786	0.694786	1	0.042981	0.042981	0.042981	1
chr11	61659582	61659717	8	136	76773	FALSE	NA	NA	NA	0	NA	NA	NA	0
chr11	62202945	62203009	5	65	167253	FALSE	NA	NA	NA	0	NA	NA	NA	0
chr11	62212169	62212196	5	28	158066	FALSE	0.556623	0.414078	0.699168	2	0.234977	0.234977	0.234977	1
chr11	63834970	63835192	8	223	70820	FALSE	NA	NA	NA	0	NA	NA	NA	0
chr11	64739494	64739540	4	47	567233	FALSE	NA	NA	NA	0	NA	NA	NA	0
chr11	67051335	67051379	7	45	425595	FALSE	NA	NA	NA	0	NA	NA	NA	0
chr11	67801149	67801209	5	61	297926	FALSE	NA	NA	NA	0	NA	NA	NA	0
chr11	69848143	69848283	4	141	395996	FALSE	NA	NA	NA	0	NA	NA	NA	0
chr11	72300845	72300925	6	81	53366	FALSE	NA	NA	NA	0	0.094661	0.094661	0.094661	1
chr11	85195015	85195248	17	234	368661	FALSE	NA	NA	NA	0	NA	NA	NA	0
chr11	85393895	85393954	5	60	169955	FALSE	0.065287	0.065287	0.065287	1	0.254087	0.254087	0.254087	1
chr11	90040020	90040733	5	714	1797745	FALSE	NA	NA	NA	0	NA	NA	NA	0
chr11	111154889	111154952	5	64	96171	FALSE	0.471014	0.471014	0.471014	1	0.232623	0.232623	0.232623	1
chr11	119212418	119212657	6	240	1363	FALSE	NA	NA	NA	0	NA	NA	NA	0
chr11	122527709	122527723	4	15	1811637	FALSE	NA	NA	NA	0	NA	NA	NA	0
chr11	126286618	126286647	6	30	225625	FALSE	NA	NA	NA	0	NA	NA	NA	0
chr11	133702562	133702587	5	26	212293	FALSE	NA	NA	NA	0	NA	NA	NA	0
chr12	4918465	4918574	11	110	484619	FALSE	NA	NA	NA	0	NA	NA	NA	0
chr12	6419409	6419472	4	64	168336	FALSE	0.447238	0.447238	0.447238	1	0.0173775	0.00515	0.029605	2
chr12	11700522	11700609	6	88	279250	FALSE	NA	NA	NA	0	NA	NA	NA	0
chr12	14889726	14889737	4	12	37481	FALSE	NA	NA	NA	0	NA	NA	NA	0
chr12	19565839	19565886	6	48	34757	FALSE	NA	NA	NA	0	NA	NA	NA	0
chr12	20704391	20704500	10	110	869637	FALSE	NA	NA	NA	0	NA	NA	NA	0
chr12	34515959	34515995	4	37	1972027	FALSE	NA	NA	NA	0	NA	NA	NA	0
chr12	46005007	46005017	4	11	421236	FALSE	0.217178	0.217178	0.217178	1	0.008506	0.008506	0.008506	1
chr12	49545259	49545696	6	438	55919	FALSE	NA	NA	NA	0	NA	NA	NA	0
chr12	49943271	49943311	7	41	100251	FALSE	NA	NA	NA	0	NA	NA	NA	0
chr12	50349208	50349273	5	66	6407	FALSE	NA	NA	NA	0	NA	NA	NA	0
chr12	50354840	50354865	5	26	815	FALSE	NA	NA	NA	0	0.225863	0.225863	0.225863	1
chr12	50368074	50368136	4	63	12067	FALSE	NA	NA	NA	0	0.072694	0.072694	0.072694	1
chr12	56618738	56618759	4	22	458043	FALSE	NA	NA	NA	0	NA	NA	NA	0
chr12	96236417	96236533	4	117	901492	FALSE	NA	NA	NA	0	NA	NA	NA	0
chr12	96604323	96604343	6	21	1269398	FALSE	NA	NA	NA	0	NA	NA	NA	0
chr12	105603777	105603832	5	56	429389	FALSE	NA	NA	NA	0	NA	NA	NA	0
chr12	113227828	113228083	5	256	214646	FALSE	NA	NA	NA	0	NA	NA	NA	0
chr12	113669754	113669953	5	200	534004	FALSE	0.000931	0.000931	0.000931	1	0.356887	0.356887	0.356887	1
chr12	115173356	115173397	6	42	47404	FALSE	NA	NA	NA	0	NA	NA	NA	0
chr12	119747077	119747151	6	75	1062978	FALSE	NA	NA	NA	0	NA	NA	NA	0
chr12	120619556	120619599	5	44	676796	FALSE	NA	NA	NA	0	NA	NA	NA	0
chr12	122185311	122185754	23	444	204686	FALSE	NA	NA	NA	0	NA	NA	NA	0
chr12	123688825	123688913	4	89	93678	FALSE	NA	NA	NA	0	NA	NA	NA	0
chr12	126881554	126881677	5	124	1245229	FALSE	NA	NA	NA	0	NA	NA	NA	0
chr12	127650494	127650679	24	186	1687424	FALSE	NA	NA	NA	0	NA	NA	NA	0
chr12	127650877	127650935	9	59	1687168	FALSE	NA	NA	NA	0	NA	NA	NA	0
chr12	133072846	133072871	4	26	20334	FALSE	0.002078	0.002078	0.002078	1	NA	NA	NA	0
chr13	19183634	19183674	5	41	1532569	FALSE	NA	NA	NA	0	NA	NA	NA	0
chr13	24902463	24902489	6	27	0	FALSE	NA	NA	NA	0	NA	NA	NA	0
chr13	26266209	26266393	5	185	595940	FALSE	NA	NA	NA	0	NA	NA	NA	0
chr13	28501201	28501254	4	54	2306	FALSE	NA	NA	NA	0	NA	NA	NA	0
chr13	31305955	31306039	9	85	48299	FALSE	NA	NA	NA	0	0.015057	0.015057	0.015057	1
chr13	33779155	33779315	7	161	9392	FALSE	NA	NA	NA	0	NA	NA	NA	0
chr13	94923623	94923636	7	14	77716	FALSE	NA	NA	NA	0	NA	NA	NA	0
chr13	101628184	101628391	17	208	312626	FALSE	NA	NA	NA	0	NA	NA	NA	0
chr13	114791428	114791470	4	43	13893	FALSE	NA	NA	NA	0	NA	NA	NA	0
chr14	24476489	24476575	8	87	77751	FALSE	NA	NA	NA	0	NA	NA	NA	0
chr14	40108623	40108809	6	187	2040813	FALSE	NA	NA	NA	0	NA	NA	NA	0
chr14	44710838	44710845	4	8	679996	FALSE	NA	NA	NA	0	NA	NA	NA	0
chr14	45342793	45343059	7	267	47782	FALSE	NA	NA	NA	0	NA	NA	NA	0
chr14	62373472	62373505	6	34	42107	FALSE	NA	NA	NA	0	NA	NA	NA	0
chr14	70039868	70039972	16	105	58	FALSE	0.167159	0.167159	0.167159	1	0.300892	0.300892	0.300892	1
chr14	71720975	71721026	5	52	114270	FALSE	NA	NA	NA	0	NA	NA	NA	0
chr14	78057497	78057935	6	439	883949	FALSE	NA	NA	NA	0	NA	NA	NA	0
chr14	83730461	83730491	4	31	1920713	FALSE	NA	NA	NA	0	NA	NA	NA	0
chr14	97700455	97700638	4	184	110410	FALSE	NA	NA	NA	0	NA	NA	NA	0
chr14	99697638	99697673	7	36	33622	FALSE	0.007433	0.007433	0.007433	1	NA	NA	NA	0
chr14	99697788	99697891	6	104	33404	FALSE	NA	NA	NA	0	NA	NA	NA	0
chr14	99711875	99711946	8	72	19349	FALSE	NA	NA	NA	0	NA	NA	NA	0
chr14	100644528	100644587	5	60	28554	FALSE	NA	NA	NA	0	NA	NA	NA	0
chr14	101335521	101335539	4	19	12237	FALSE	NA	NA	NA	0	NA	NA	NA	0
chr14	102021334	102021578	6	245	5660	FALSE	NA	NA	NA	0	NA	NA	NA	0
chr14	104338262	104338301	6	40	519691	FALSE	NA	NA	NA	0	NA	NA	NA	0
chr14	105394026	105394121	4	96	10291	FALSE	NA	NA	NA	0	NA	NA	NA	0
chr14	105499656	105499906	22	251	79202	FALSE	0.431386	0.431386	0.431386	1	NA	NA	NA	0
chr14	106025750	106025855	6	106	24648	FALSE	NA	NA	NA	0	NA	NA	NA	0
chr14	106040828	106040868	6	41	9635	FALSE	NA	NA	NA	0	NA	NA	NA	0
chr14	106169422	106169783	5	362	1011	FALSE	NA	NA	NA	0	NA	NA	NA	0
chr14	106462628	106462985	6	358	128706	FALSE	NA	NA	NA	0	NA	NA	NA	0
chr15	21083463	21083530	9	68	934648	FALSE	NA	NA	NA	0	NA	NA	NA	0
chr15	23378145	23378253	22	109	423768	FALSE	NA	NA	NA	0	NA	NA	NA	0
chr15	24442477	24442574	5	98	1415204	FALSE	NA	NA	NA	0	NA	NA	NA	0
chr15	24506208	24506310	9	103	1351468	FALSE	NA	NA	NA	0	NA	NA	NA	0
chr15	29021306	29021337	4	32	658842	FALSE	NA	NA	NA	0	NA	NA	NA	0
chr15	41100338	41100449	7	112	128267	FALSE	NA	NA	NA	0	NA	NA	NA	0
chr15	41795166	41795305	16	140	85617	FALSE	0.004688	0.004688	0.004688	1	0.007196	0.007196	0.007196	1
chr15	53098382	53098420	4	39	10853	FALSE	NA	NA	NA	0	NA	NA	NA	0
chr15	64957830	64957875	4	46	411656	FALSE	NA	NA	NA	0	NA	NA	NA	0
chr15	67002650	67002674	4	25	103454	FALSE	NA	NA	NA	0	NA	NA	NA	0
chr15	68122221	68122247	5	27	0	FALSE	NA	NA	NA	0	NA	NA	NA	0
chr15	69963842	69963998	5	157	321160	FALSE	NA	NA	NA	0	NA	NA	NA	0
chr15	76632058	76632185	6	128	1765	FALSE	NA	NA	NA	0	NA	NA	NA	0
chr15	91362557	91362588	4	32	153563	FALSE	NA	NA	NA	0	NA	NA	NA	0
chr15	94711287	94711302	6	16	837799	FALSE	NA	NA	NA	0	NA	NA	NA	0
chr15	96732523	96732544	5	22	98579	FALSE	NA	NA	NA	0	NA	NA	NA	0
chr15	98632062	98632096	6	35	125636	FALSE	NA	NA	NA	0	NA	NA	NA	0
chr15	98964543	98964620	5	78	30097	FALSE	0.012441	0.012441	0.012441	1	0.304057	0.304057	0.304057	1
chr15	100906679	100906854	5	176	6712	FALSE	NA	NA	NA	0	NA	NA	NA	0
chr16	60179	60371	8	193	975	FALSE	NA	NA	NA	0	NA	NA	NA	0
chr16	60981	61162	8	182	184	FALSE	NA	NA	NA	0	NA	NA	NA	0
chr16	593438	593500	6	63	37653	FALSE	0.057421	0.057421	0.057421	1	NA	NA	NA	0
chr16	1150350	1150399	5	50	2240	FALSE	NA	NA	NA	0	NA	NA	NA	0
chr16	2089905	2089944	4	40	35744	FALSE	NA	NA	NA	0	NA	NA	NA	0
chr16	3706559	3706657	6	99	149429	FALSE	NA	NA	NA	0	NA	NA	NA	0
chr16	9184097	9184169	7	73	1020987	FALSE	0.065212	0.017549	0.112875	2	0.0837875	0.035589	0.131986	2
chr16	10706304	10706514	5	211	501026	FALSE	NA	NA	NA	0	NA	NA	NA	0
chr16	12354646	12354793	8	148	97802	FALSE	NA	NA	NA	0	NA	NA	NA	0
chr16	21633256	21633505	7	250	636422	FALSE	NA	NA	NA	0	NA	NA	NA	0
chr16	29393810	29393872	7	63	69963	FALSE	NA	NA	NA	0	NA	NA	NA	0
chr16	32213941	32213997	7	57	75834	FALSE	NA	NA	NA	0	NA	NA	NA	0
chr16	32214126	32214193	8	68	75638	FALSE	NA	NA	NA	0	NA	NA	NA	0
chr16	32265473	32265567	6	95	24264	FALSE	NA	NA	NA	0	NA	NA	NA	0
chr16	32316033	32316115	6	83	26012	FALSE	NA	NA	NA	0	NA	NA	NA	0
chr16	33039663	33039693	5	31	190698	FALSE	NA	NA	NA	0	NA	NA	NA	0
chr16	33350899	33350962	6	64	63787	FALSE	NA	NA	NA	0	NA	NA	NA	0
chr16	33962922	33963374	21	453	109881	FALSE	NA	NA	NA	0	NA	NA	NA	0
chr16	33963910	33963973	6	64	110869	FALSE	NA	NA	NA	0	NA	NA	NA	0
chr16	34741873	34741979	5	107	888832	FALSE	NA	NA	NA	0	0.015592	0.015592	0.015592	1
chr16	49732665	49732712	9	48	45532	FALSE	NA	NA	NA	0	NA	NA	NA	0
chr16	54318649	54318663	4	15	2987	FALSE	NA	NA	NA	0	NA	NA	NA	0
chr16	78276322	78276643	7	322	462255	FALSE	NA	NA	NA	0	NA	NA	NA	0
chr16	78930953	78931338	6	386	191851	FALSE	NA	NA	NA	0	NA	NA	NA	0
chr16	85424260	85424298	4	39	87207	FALSE	NA	NA	NA	0	NA	NA	NA	0
chr16	87739385	87739454	7	70	111423	FALSE	NA	NA	NA	0	NA	NA	NA	0
chr17	56961	57232	21	272	92204	FALSE	0.639528	0.618058	0.660997	2	0.695742	0.661623	0.729861	2
chr17	656585	656677	9	93	97398	FALSE	NA	NA	NA	0	NA	NA	NA	0
chr17	998415	998440	5	26	42434	FALSE	NA	NA	NA	0	NA	NA	NA	0
chr17	3896977	3897034	4	58	132420	FALSE	NA	NA	NA	0	NA	NA	NA	0
chr17	4649029	4649110	10	82	152763	FALSE	0.232171	0.232171	0.232171	1	0.608057	0.608057	0.608057	1
chr17	5674826	5674896	9	71	811817	FALSE	NA	NA	NA	0	NA	NA	NA	0
chr17	9614806	9614832	4	27	504246	FALSE	NA	NA	NA	0	NA	NA	NA	0
chr17	10220687	10220830	6	144	66460	FALSE	0.399739	0.399739	0.399739	1	0.960425	0.960425	0.960425	1
chr17	15652892	15652917	5	26	36607	FALSE	NA	NA	NA	0	NA	NA	NA	0
chr17	16648981	16649070	6	90	14176	FALSE	NA	NA	NA	0	NA	NA	NA	0
chr17	17109668	17109690	4	23	146034	TRUE	0.031828	0.031828	0.031828	1	0.014958	0.014958	0.014958	1
chr17	18528322	18528515	14	194	9498	FALSE	NA	NA	NA	0	NA	NA	NA	0
chr17	18721253	18721345	12	93	144763	FALSE	NA	NA	NA	0	NA	NA	NA	0
chr17	20279706	20279761	5	56	9458	FALSE	NA	NA	NA	0	NA	NA	NA	0
chr17	25524709	25524799	5	91	845279	FALSE	NA	NA	NA	0	NA	NA	NA	0
chr17	26732176	26732244	6	69	137161	FALSE	NA	NA	NA	0	NA	NA	NA	0
chr17	32961825	32961865	4	41	930218	FALSE	NA	NA	NA	0	0.092847	0.092847	0.092847	1
chr17	33478132	33478158	6	27	413925	FALSE	NA	NA	NA	0	NA	NA	NA	0
chr17	36666808	36666833	5	26	12678	FALSE	NA	NA	NA	0	NA	NA	NA	0
chr17	40259749	40259777	4	29	9733	FALSE	NA	NA	NA	0	NA	NA	NA	0
chr17	40684549	40684566	4	18	147544	FALSE	NA	NA	NA	0	NA	NA	NA	0
chr17	41437752	41437893	8	142	14848	FALSE	NA	NA	NA	0	NA	NA	NA	0
chr17	44337441	44337487	6	47	80280	FALSE	NA	NA	NA	0	NA	NA	NA	0
chr17	44337582	44337749	26	168	80421	FALSE	NA	NA	NA	0	NA	NA	NA	0
chr17	55952209	55952243	6	35	252549	FALSE	NA	NA	NA	0	0.007979	0.007979	0.007979	1
chr17	60215305	60215402	10	98	100	FALSE	NA	NA	NA	0	NA	NA	NA	0
chr17	66409960	66410180	17	221	27662	FALSE	NA	NA	NA	0	NA	NA	NA	0
chr17	67804671	67804683	4	13	95306	FALSE	NA	NA	NA	0	NA	NA	NA	0
chr17	73612828	73612852	4	25	14826	FALSE	NA	NA	NA	0	NA	NA	NA	0
chr17	75670623	75670672	5	50	66710	FALSE	NA	NA	NA	0	NA	NA	NA	0
chr17	76732736	76732775	5	40	38175	FALSE	NA	NA	NA	0	NA	NA	NA	0
chr17	76991347	76991415	6	69	4602	FALSE	NA	NA	NA	0	NA	NA	NA	0
chr17	77293162	77293556	6	395	180814	FALSE	NA	NA	NA	0	NA	NA	NA	0
chr17	77960632	77960715	9	84	8515	FALSE	NA	NA	NA	0	0.042366	0.042366	0.042366	1
chr17	78235721	78235748	4	28	55090	FALSE	NA	NA	NA	0	NA	NA	NA	0
chr17	79409149	79409202	7	54	48574	FALSE	NA	NA	NA	0	NA	NA	NA	0
chr17	79951150	79951235	6	86	3683	FALSE	NA	NA	NA	0	NA	NA	NA	0
chr17	79957562	79957602	5	41	2462	FALSE	0.431562	0.431562	0.431562	1	0.004674	0.004674	0.004674	1
chr17	80255387	80255462	9	76	60003	FALSE	0.007973	0.007973	0.007973	1	0.186178	0.186178	0.186178	1
chr17	80762952	80762996	4	45	55757	FALSE	NA	NA	NA	0	NA	NA	NA	0
chr17	81141957	81142154	5	198	16163	FALSE	NA	NA	NA	0	NA	NA	NA	0
chr18	14999564	14999581	4	18	1533	FALSE	NA	NA	NA	0	NA	NA	NA	0
chr18	31400607	31400650	4	44	42098	FALSE	NA	NA	NA	0	NA	NA	NA	0
chr18	40695613	40695712	5	100	2659619	FALSE	0.122936	0.122936	0.122936	1	NA	NA	NA	0
chr18	42324631	42324719	9	89	1030612	FALSE	0.450186	0.450186	0.450186	1	NA	NA	NA	0
chr18	60940540	60940623	5	84	948175	FALSE	NA	NA	NA	0	NA	NA	NA	0
chr18	74100800	74100944	5	145	28100	FALSE	NA	NA	NA	0	NA	NA	NA	0
chr18	74311103	74311447	15	345	37445	FALSE	NA	NA	NA	0	NA	NA	NA	0
chr18	74514050	74514156	15	107	102967	FALSE	0.07462	0.07462	0.07462	1	0.545378	0.545378	0.545378	1
chr18	77180242	77180284	5	43	46995	FALSE	NA	NA	NA	0	NA	NA	NA	0
chr18	77184216	77184235	5	20	43044	FALSE	NA	NA	NA	0	NA	NA	NA	0
chr18	77659826	77659883	6	58	4557	FALSE	NA	NA	NA	0	NA	NA	NA	0
chr19	512700	512748	5	49	59180	FALSE	NA	NA	NA	0	NA	NA	NA	0
chr19	540742	540824	5	83	79054	FALSE	NA	NA	NA	0	NA	NA	NA	0
chr19	738691	738750	6	60	31010	FALSE	NA	NA	NA	0	NA	NA	NA	0
chr19	843816	843845	5	30	30640	FALSE	NA	NA	NA	0	NA	NA	NA	0
chr19	852724	852783	7	60	33138	FALSE	NA	NA	NA	0	NA	NA	NA	0
chr19	855730	855775	6	46	30146	FALSE	NA	NA	NA	0	NA	NA	NA	0
chr19	872206	872369	6	164	13552	FALSE	NA	NA	NA	0	NA	NA	NA	0
chr19	1295624	1295649	5	26	64281	FALSE	0.999999	0.999999	0.999999	1	NA	NA	NA	0
chr19	1377870	1377916	6	47	87363	FALSE	NA	NA	NA	0	NA	NA	NA	0
chr19	1881353	1881383	4	31	0	FALSE	NA	NA	NA	0	NA	NA	NA	0
chr19	2552714	2553010	7	297	116031	FALSE	NA	NA	NA	0	NA	NA	NA	0
chr19	2685910	2686004	4	95	87039	FALSE	NA	NA	NA	0	NA	NA	NA	0
chr19	3293236	3293284	4	49	189686	FALSE	NA	NA	NA	0	NA	NA	NA	0
chr19	3966606	3966822	8	217	87203	FALSE	NA	NA	NA	0	NA	NA	NA	0
chr19	4370050	4370109	6	60	19682	FALSE	NA	NA	NA	0	NA	NA	NA	0
chr19	5229522	5229553	7	32	118638	FALSE	NA	NA	NA	0	NA	NA	NA	0
chr19	7682705	7682744	5	40	97336	FALSE	NA	NA	NA	0	NA	NA	NA	0
chr19	7927064	7927143	12	80	0	FALSE	NA	NA	NA	0	NA	NA	NA	0
chr19	8808829	8808949	6	121	244831	FALSE	NA	NA	NA	0	0.834683	0.834683	0.834683	1
chr19	9013354	9013452	4	99	257727	FALSE	NA	NA	NA	0	NA	NA	NA	0
chr19	12161986	12162003	4	18	373250	FALSE	NA	NA	NA	0	NA	NA	NA	0
chr19	12876806	12876893	5	88	92367	FALSE	0.573754	0.573754	0.573754	1	0.676117	0.676117	0.676117	1
chr19	16043151	16043272	6	122	393175	FALSE	NA	NA	NA	0	NA	NA	NA	0
chr19	16688319	16688358	5	40	251433	FALSE	NA	NA	NA	0	NA	NA	NA	0
chr19	18230725	18230750	4	26	361928	FALSE	NA	NA	NA	0	NA	NA	NA	0
chr19	19125867	19125968	4	102	146250	FALSE	NA	NA	NA	0	NA	NA	NA	0
chr19	21752144	21752214	4	71	1166578	FALSE	NA	NA	NA	0	NA	NA	NA	0
chr19	22236118	22236231	5	114	871788	FALSE	NA	NA	NA	0	NA	NA	NA	0
chr19	22701057	22701080	6	24	406939	FALSE	NA	NA	NA	0	NA	NA	NA	0
chr19	24078882	24079009	8	128	242215	FALSE	NA	NA	NA	0	NA	NA	NA	0
chr19	29218066	29218161	10	96	802608	FALSE	0.927574	0.927574	0.927574	1	NA	NA	NA	0
chr19	29218359	29218496	18	138	802273	FALSE	NA	NA	NA	0	NA	NA	NA	0
chr19	29307647	29308131	6	485	712638	FALSE	NA	NA	NA	0	NA	NA	NA	0
chr19	33293908	33293948	6	41	77516	FALSE	NA	NA	NA	0	NA	NA	NA	0
chr19	33790900	33790965	4	66	145359	FALSE	NA	NA	NA	0	NA	NA	NA	0
chr19	37795012	37795065	8	54	8369	FALSE	NA	NA	NA	0	NA	NA	NA	0
chr19	39589618	39589642	4	25	136346	FALSE	NA	NA	NA	0	NA	NA	NA	0
chr19	40366027	40366053	4	27	67690	FALSE	NA	NA	NA	0	NA	NA	NA	0
chr19	40729374	40729591	15	218	254402	FALSE	0.461716	0.461716	0.461716	1	NA	NA	NA	0
chr19	44871172	44871304	6	133	136628	FALSE	NA	NA	NA	0	NA	NA	NA	0
chr19	45737485	45737519	7	35	18353	FALSE	0.82942	0.82942	0.82942	1	NA	NA	NA	0
chr19	45877542	45877569	5	28	28587	FALSE	NA	NA	NA	0	NA	NA	NA	0
chr19	47507437	47507492	5	56	355467	FALSE	0.000924	0.000924	0.000924	1	NA	NA	NA	0
chr19	50191507	50191559	6	53	60275	FALSE	NA	NA	NA	0	NA	NA	NA	0
chr19	50391211	50391362	9	152	1675	FALSE	0.385834	0.385834	0.385834	1	0.567501	0.567501	0.567501	1
chr19	50637090	50637120	5	31	13854	FALSE	NA	NA	NA	0	NA	NA	NA	0
chr19	51373912	51374029	6	118	228041	FALSE	NA	NA	NA	0	NA	NA	NA	0
chr19	53662064	53662099	4	36	291679	FALSE	NA	NA	NA	0	NA	NA	NA	0
chr19	53700924	53700969	5	46	330539	FALSE	NA	NA	NA	0	NA	NA	NA	0
chr19	55358125	55358233	5	109	235368	FALSE	NA	NA	NA	0	NA	NA	NA	0
chr19	55408740	55409052	7	313	184549	FALSE	NA	NA	NA	0	NA	NA	NA	0
chr19	55720534	55720818	9	285	126583	FALSE	NA	NA	NA	0	NA	NA	NA	0
chr19	55888913	55889007	5	95	6341	FALSE	NA	NA	NA	0	NA	NA	NA	0
chr19	55972748	55972881	8	134	20609	FALSE	NA	NA	NA	0	NA	NA	NA	0
chr19	56519258	56519271	5	14	80137	FALSE	NA	NA	NA	0	NA	NA	NA	0
chr19	57454341	57454468	6	128	102401	FALSE	NA	NA	NA	0	NA	NA	NA	0
chr19	57684267	57684300	4	34	207226	FALSE	NA	NA	NA	0	NA	NA	NA	0
chr19	58861306	58861395	8	90	2547	FALSE	NA	NA	NA	0	NA	NA	NA	0
chr19	58897669	58897822	12	154	6528	FALSE	NA	NA	NA	0	NA	NA	NA	0
chr2	1366665	1366783	5	119	54641	FALSE	NA	NA	NA	0	NA	NA	NA	0
chr2	1569353	1569534	9	182	2757	FALSE	NA	NA	NA	0	NA	NA	NA	0
chr2	1980139	1980197	6	59	84066	FALSE	NA	NA	NA	0	NA	NA	NA	0
chr2	4183522	4183535	5	14	476487	FALSE	0.086923	0.086923	0.086923	1	0.323994	0.323994	0.323994	1
chr2	10379511	10379593	6	83	193593	FALSE	NA	NA	NA	0	NA	NA	NA	0
chr2	16271706	16271771	5	66	409218	FALSE	NA	NA	NA	0	NA	NA	NA	0
chr2	20870503	20870517	4	15	40866	FALSE	NA	NA	NA	0	NA	NA	NA	0
chr2	20871195	20871219	4	25	41558	FALSE	NA	NA	NA	0	NA	NA	NA	0
chr2	23927585	23927632	5	48	254392	FALSE	NA	NA	NA	0	NA	NA	NA	0
chr2	29179626	29179812	7	187	73306	FALSE	NA	NA	NA	0	NA	NA	NA	0
chr2	38057472	38057629	4	158	87535	FALSE	NA	NA	NA	0	NA	NA	NA	0
chr2	66990100	66990155	8	56	517585	FALSE	NA	NA	NA	0	NA	NA	NA	0
chr2	85839659	85839697	4	39	50835	FALSE	NA	NA	NA	0	NA	NA	NA	0
chr2	90016150	90016331	9	182	1618142	FALSE	NA	NA	NA	0	NA	NA	NA	0
chr2	101226754	101226872	5	119	143467	FALSE	NA	NA	NA	0	NA	NA	NA	0
chr2	107082869	107082923	9	55	217	FALSE	NA	NA	NA	0	NA	NA	NA	0
chr2	113190195	113190499	34	305	133926	FALSE	NA	NA	NA	0	NA	NA	NA	0
chr2	113190700	113190903	31	204	134431	FALSE	NA	NA	NA	0	NA	NA	NA	0
chr2	113992694	113992931	12	238	239529	TRUE	0.62276	0.546909	0.752809	4	0.915768	0.814318	0.988617	4
chr2	113993038	113993262	14	225	239873	TRUE	0.538587	0.538587	0.538587	1	0.589097	0.589097	0.589097	1
chr2	113993425	113993636	25	212	240260	FALSE	NA	NA	NA	0	NA	NA	NA	0
chr2	113994227	113994288	4	62	241062	FALSE	NA	NA	NA	0	NA	NA	NA	0
chr2	114361124	114361163	7	40	1623	FALSE	NA	NA	NA	0	NA	NA	NA	0
chr2	114361428	114361621	33	194	1927	FALSE	NA	NA	NA	0	NA	NA	NA	0
chr2	118406924	118407012	7	89	210231	FALSE	NA	NA	NA	0	NA	NA	NA	0
chr2	119599717	119599749	5	33	991	FALSE	NA	NA	NA	0	NA	NA	NA	0
chr2	119602546	119602646	7	101	1586	FALSE	0.001188	0.001188	0.001188	1	0.126325	0.126325	0.126325	1
chr2	131798808	131798905	7	98	806	FALSE	0.466098	0.466098	0.466098	1	NA	NA	NA	0
chr2	133012253	133012354	5	102	54799	FALSE	NA	NA	NA	0	NA	NA	NA	0
chr2	133025746	133025866	7	121	41287	FALSE	NA	NA	NA	0	NA	NA	NA	0
chr2	138337099	138337108	4	10	2006066	FALSE	NA	NA	NA	0	NA	NA	NA	0
chr2	177012375	177012429	8	55	643	FALSE	NA	NA	NA	0	NA	NA	NA	0
chr2	191143126	191143217	5	92	329072	FALSE	NA	NA	NA	0	NA	NA	NA	0
chr2	202647009	202647057	5	49	354195	FALSE	NA	NA	NA	0	NA	NA	NA	0
chr2	203019275	203019499	5	225	17951	FALSE	0.001216	0.001216	0.001216	1	0.473208	0.473208	0.473208	1
chr2	208632267	208632334	6	68	0	FALSE	NA	NA	NA	0	NA	NA	NA	0
chr2	208989235	208989249	4	15	223211	FALSE	0.011752	0.011752	0.011752	1	NA	NA	NA	0
chr2	238538275	238538407	6	133	600555	FALSE	NA	NA	NA	0	NA	NA	NA	0
chr2	240146999	240147162	5	164	14404	FALSE	NA	NA	NA	0	NA	NA	NA	0
chr2	240240792	240241054	5	263	43689	FALSE	NA	NA	NA	0	NA	NA	NA	0
chr2	242055071	242055328	15	258	80760	FALSE	NA	NA	NA	0	NA	NA	NA	0
chr20	576715	576921	4	207	67480	FALSE	NA	NA	NA	0	NA	NA	NA	0
chr20	5172147	5172214	4	68	289614	FALSE	NA	NA	NA	0	NA	NA	NA	0
chr20	18118009	18118069	6	61	80406	FALSE	0.151715	0.01685	0.286579	2	0.020809	0.020809	0.020809	1
chr20	23965325	23965363	4	39	614914	FALSE	NA	NA	NA	0	NA	NA	NA	0
chr20	26188764	26188920	18	157	125948	FALSE	NA	NA	NA	0	NA	NA	NA	0
chr20	26189011	26189104	14	94	126195	FALSE	NA	NA	NA	0	NA	NA	NA	0
chr20	26189321	26189336	5	16	126505	FALSE	NA	NA	NA	0	NA	NA	NA	0
chr20	29525333	29525475	10	143	8639	FALSE	NA	NA	NA	0	NA	NA	NA	0
chr20	29821605	29821706	5	102	304911	FALSE	NA	NA	NA	0	NA	NA	NA	0
chr20	31122435	31122550	6	116	376543	FALSE	NA	NA	NA	0	NA	NA	NA	0
chr20	31613532	31613545	4	14	642193	FALSE	NA	NA	NA	0	NA	NA	NA	0
chr20	32255550	32255693	16	144	45	FALSE	NA	NA	NA	0	NA	NA	NA	0
chr20	33762662	33762717	5	56	146005	FALSE	0.22579	0.22579	0.22579	1	0.648515	0.648515	0.648515	1
chr20	34714349	34714392	4	44	524782	FALSE	NA	NA	NA	0	NA	NA	NA	0
chr20	41389166	41389639	4	474	1557846	FALSE	NA	NA	NA	0	NA	NA	NA	0
chr20	42927786	42927873	12	88	798808	FALSE	NA	NA	NA	0	NA	NA	NA	0
chr20	42927966	42928011	7	46	798670	FALSE	NA	NA	NA	0	NA	NA	NA	0
chr20	43029944	43029971	4	28	696710	FALSE	NA	NA	NA	0	NA	NA	NA	0
chr20	43034771	43034799	4	29	691882	FALSE	NA	NA	NA	0	NA	NA	NA	0
chr20	52196093	52196402	4	310	89712	FALSE	NA	NA	NA	0	NA	NA	NA	0
chr20	57415674	57415695	5	22	11088	FALSE	NA	NA	NA	0	NA	NA	NA	0
chr20	61660521	61660561	7	41	2968	FALSE	NA	NA	NA	0	NA	NA	NA	0
chr20	61660962	61661133	7	172	3409	FALSE	NA	NA	NA	0	NA	NA	NA	0
chr21	9825443	9827548	336	2106	1347917	TRUE	NA	NA	NA	0	NA	NA	NA	0
chr21	9878813	9878859	6	47	1296606	FALSE	NA	NA	NA	0	NA	NA	NA	0
chr21	15351678	15352658	66	981	84064	FALSE	NA	NA	NA	0	NA	NA	NA	0
chr21	15352901	15353079	12	179	83643	FALSE	NA	NA	NA	0	NA	NA	NA	0
chr21	15380161	15380276	5	116	56446	FALSE	NA	NA	NA	0	NA	NA	NA	0
chr21	15436364	15436404	4	41	318	FALSE	NA	NA	NA	0	NA	NA	NA	0
chr21	18817715	18817754	5	40	799540	FALSE	NA	NA	NA	0	NA	NA	NA	0
chr21	19129023	19129096	4	74	488198	FALSE	NA	NA	NA	0	NA	NA	NA	0
chr21	21380705	21380712	4	8	380976	FALSE	NA	NA	NA	0	NA	NA	NA	0
chr21	34905511	34905542	5	32	17068	FALSE	NA	NA	NA	0	NA	NA	NA	0
chr21	38630559	38630652	9	94	21908	FALSE	NA	NA	NA	0	NA	NA	NA	0
chr21	44705921	44706122	6	202	72928	FALSE	NA	NA	NA	0	NA	NA	NA	0
chr21	44766081	44766146	5	66	12904	FALSE	NA	NA	NA	0	NA	NA	NA	0
chr21	45626166	45626259	6	94	11401	FALSE	NA	NA	NA	0	NA	NA	NA	0
chr21	46889976	46890041	6	66	45819	FALSE	NA	NA	NA	0	NA	NA	NA	0
chr21	47344194	47344226	5	33	22969	FALSE	NA	NA	NA	0	NA	NA	NA	0
chr21	47581439	47581593	20	155	32387	FALSE	NA	NA	NA	0	0.945436	0.945436	0.945436	1
chr21	47604052	47605308	48	1257	55000	FALSE	0.473791	0.262489	0.613163	4	0.48844	0.335602	0.674903	4
chr22	17037902	17038082	9	181	122701	FALSE	NA	NA	NA	0	NA	NA	NA	0
chr22	19072074	19072122	5	49	28743	FALSE	NA	NA	NA	0	NA	NA	NA	0
chr22	22472623	22472673	9	51	462	FALSE	NA	NA	NA	0	NA	NA	NA	0
chr22	23082391	23082683	4	293	282046	FALSE	NA	NA	NA	0	NA	NA	NA	0
chr22	23943179	23943331	5	153	151083	FALSE	NA	NA	NA	0	NA	NA	NA	0
chr22	30163433	30163520	12	88	275480	FALSE	NA	NA	NA	0	NA	NA	NA	0
chr22	32600274	32600313	5	40	519424	FALSE	NA	NA	NA	0	NA	NA	NA	0
chr22	36523613	36523917	5	305	197470	FALSE	NA	NA	NA	0	NA	NA	NA	0
chr22	37493927	37494065	12	139	86651	FALSE	NA	NA	NA	0	NA	NA	NA	0
chr22	42904879	42905005	5	127	170131	FALSE	NA	NA	NA	0	NA	NA	NA	0
chr22	46378674	46378911	5	238	10549	FALSE	NA	NA	NA	0	NA	NA	NA	0
chr22	49115570	49115657	5	88	205487	FALSE	NA	NA	NA	0	NA	NA	NA	0
chr22	50331821	50331848	5	28	8704	FALSE	NA	NA	NA	0	NA	NA	NA	0
chr22	50617390	50617461	8	72	1452	FALSE	0.602757	0.602757	0.602757	1	0.351947	0.351947	0.351947	1
chr22	50986889	50986973	11	85	9907	FALSE	NA	NA	NA	0	0.511819	0.511819	0.511819	1
chr3	11414293	11414326	7	34	115503	FALSE	NA	NA	NA	0	NA	NA	NA	0
chr3	12717777	12718016	5	240	236825	FALSE	NA	NA	NA	0	NA	NA	NA	0
chr3	14482946	14483051	5	106	570141	FALSE	NA	NA	NA	0	NA	NA	NA	0
chr3	46759253	46759278	4	26	401789	FALSE	NA	NA	NA	0	NA	NA	NA	0
chr3	47017358	47017439	5	82	143628	FALSE	NA	NA	NA	0	NA	NA	NA	0
chr3	51509733	51509840	8	108	421606	FALSE	NA	NA	NA	0	NA	NA	NA	0
chr3	54175115	54175124	5	10	458676	FALSE	NA	NA	NA	0	NA	NA	NA	0
chr3	55036589	55036896	5	308	395025	FALSE	NA	NA	NA	0	NA	NA	NA	0
chr3	72226951	72227000	6	50	257344	FALSE	NA	NA	NA	0	0.049307	0.049307	0.049307	1
chr3	72798565	72798798	5	234	306108	FALSE	NA	NA	NA	0	NA	NA	NA	0
chr3	96495854	96495909	10	56	408588	FALSE	NA	NA	NA	0	NA	NA	NA	0
chr3	110607812	110607865	8	54	27944	FALSE	NA	NA	NA	0	NA	NA	NA	0
chr3	119218085	119218199	7	115	257071	FALSE	NA	NA	NA	0	NA	NA	NA	0
chr3	125709506	125710227	26	722	32072	FALSE	1	1	1	2	NA	NA	NA	0
chr3	128211806	128211852	9	47	0	FALSE	NA	NA	NA	0	NA	NA	NA	0
chr3	135377701	135377764	6	64	388275	FALSE	NA	NA	NA	0	NA	NA	NA	0
chr3	138763852	138763924	7	73	98183	FALSE	0.348105	0.296411	0.399799	2	NA	NA	NA	0
chr3	174809242	174809819	6	578	528662	FALSE	NA	NA	NA	0	NA	NA	NA	0
chr3	180706517	180706587	8	71	309216	FALSE	NA	NA	NA	0	NA	NA	NA	0
chr3	181441296	181441385	6	90	1043995	FALSE	0.202077	0.029921	0.347623	3	0.353594	0.296515	0.410672	2
chr3	182929262	182929305	4	44	232533	FALSE	NA	NA	NA	0	NA	NA	NA	0
chr3	185047968	185048049	5	82	938469	FALSE	NA	NA	NA	0	NA	NA	NA	0
chr3	187186131	187186244	4	114	179058	FALSE	NA	NA	NA	0	NA	NA	NA	0
chr3	195199031	195199355	6	325	126180	FALSE	NA	NA	NA	0	NA	NA	NA	0
chr3	195906995	195907059	5	65	47324	FALSE	0.364337	0.364337	0.364337	1	0.005062	0.005062	0.005062	1
chr3	197314591	197314627	4	37	131017	FALSE	NA	NA	NA	0	NA	NA	NA	0
chr4	675068	675225	14	158	17617	FALSE	0.099888	0.099888	0.099888	1	NA	NA	NA	0
chr4	1049848	1050035	12	188	2780	FALSE	0.004912	0.004912	0.004912	1	0.355805	0.355805	0.355805	1
chr4	1515105	1515134	5	30	103095	FALSE	NA	NA	NA	0	NA	NA	NA	0
chr4	1523217	1523281	11	65	111207	FALSE	0.373205	0.373205	0.373205	1	0.056465	0.056465	0.056465	1
chr4	4048290	4048434	5	145	32669	FALSE	NA	NA	NA	0	NA	NA	NA	0
chr4	8193277	8193370	5	94	121782	FALSE	0.290752	0.015689	0.565815	2	0.002493	0.002493	0.002493	1
chr4	8867143	8867309	10	167	80736	FALSE	NA	NA	NA	0	NA	NA	NA	0
chr4	9477984	9478053	5	70	213070	FALSE	NA	NA	NA	0	NA	NA	NA	0
chr4	21109918	21110014	4	97	794379	FALSE	NA	NA	NA	0	NA	NA	NA	0
chr4	27007761	27008086	5	326	808398	FALSE	NA	NA	NA	0	NA	NA	NA	0
chr4	39665840	39665847	4	8	105933	FALSE	NA	NA	NA	0	NA	NA	NA	0
chr4	49108618	49108941	8	324	616076	FALSE	NA	NA	NA	0	NA	NA	NA	0
chr4	49133643	49133904	5	262	641101	FALSE	NA	NA	NA	0	NA	NA	NA	0
chr4	49139143	49139263	6	121	646601	FALSE	NA	NA	NA	0	NA	NA	NA	0
chr4	49139930	49140397	10	468	647388	FALSE	NA	NA	NA	0	NA	NA	NA	0
chr4	49149693	49150189	9	497	657151	FALSE	NA	NA	NA	0	NA	NA	NA	0
chr4	71703670	71703687	4	18	607747	FALSE	NA	NA	NA	0	NA	NA	NA	0
chr4	89618368	89618396	4	29	0	FALSE	NA	NA	NA	0	NA	NA	NA	0
chr4	90072258	90072537	5	280	453086	FALSE	NA	NA	NA	0	NA	NA	NA	0
chr4	96192401	96192442	5	42	186508	FALSE	NA	NA	NA	0	NA	NA	NA	0
chr4	105825724	105825803	6	80	675909	FALSE	NA	NA	NA	0	NA	NA	NA	0
chr4	111366714	111366731	5	18	14028	FALSE	NA	NA	NA	0	NA	NA	NA	0
chr4	113803265	113803568	8	304	170263	FALSE	NA	NA	NA	0	NA	NA	NA	0
chr4	158942090	158942543	6	454	200939	FALSE	NA	NA	NA	0	NA	NA	NA	0
chr4	164471348	164471391	5	44	292497	FALSE	NA	NA	NA	0	NA	NA	NA	0
chr4	176348930	176348959	4	30	770678	FALSE	NA	NA	NA	0	NA	NA	NA	0
chr4	183063782	183063812	6	31	167379	FALSE	NA	NA	NA	0	NA	NA	NA	0
chr4	186049278	186049304	4	27	84567	FALSE	NA	NA	NA	0	NA	NA	NA	0
chr4	190403425	190403697	5	273	118154	FALSE	NA	NA	NA	0	NA	NA	NA	0
chr4	190767500	190767556	5	57	223932	FALSE	NA	NA	NA	0	NA	NA	NA	0
chr5	1191846	1192032	8	187	99793	FALSE	NA	NA	NA	0	NA	NA	NA	0
chr5	1594417	1594437	4	21	61165	FALSE	NA	NA	NA	0	NA	NA	NA	0
chr5	1594676	1594954	32	279	60648	FALSE	0.183412	0.073511	0.357586	3	0.206379	0.068027	0.344731	2
chr5	1972357	1972460	6	104	316578	FALSE	NA	NA	NA	0	NA	NA	NA	0
chr5	2099237	2099431	5	195	443458	FALSE	NA	NA	NA	0	NA	NA	NA	0
chr5	3637529	3637596	4	68	1826705	FALSE	NA	NA	NA	0	NA	NA	NA	0
chr5	8457599	8457660	5	62	385712	FALSE	NA	NA	NA	0	NA	NA	NA	0
chr5	18672382	18672486	6	105	120276	FALSE	NA	NA	NA	0	NA	NA	NA	0
chr5	22265029	22265419	4	391	486318	FALSE	NA	NA	NA	0	NA	NA	NA	0
chr5	59189484	59189508	5	25	286	FALSE	NA	NA	NA	0	NA	NA	NA	0
chr5	66911577	66911791	6	215	4203	FALSE	NA	NA	NA	0	NA	NA	NA	0
chr5	74062053	74062084	5	32	24732	FALSE	0.525405	0.525405	0.525405	1	0.50288	0.50288	0.50288	1
chr5	78433145	78433186	4	42	711738	FALSE	NA	NA	NA	0	NA	NA	NA	0
chr5	92560964	92561017	4	54	347550	FALSE	NA	NA	NA	0	NA	NA	NA	0
chr5	123837693	123837965	6	273	106363	FALSE	NA	NA	NA	0	NA	NA	NA	0
chr5	134239699	134239716	4	18	124420	FALSE	NA	NA	NA	0	NA	NA	NA	0
chr5	135415792	135416301	23	510	535984	TRUE	0.019876	0.019876	0.019876	1	0.008674	0.008674	0.008674	1
chr5	138730098	138730128	4	31	1112	FALSE	NA	NA	NA	0	NA	NA	NA	0
chr5	138855465	138855606	4	142	126479	FALSE	NA	NA	NA	0	NA	NA	NA	0
chr5	139051131	139051178	4	48	307106	FALSE	NA	NA	NA	0	NA	NA	NA	0
chr5	140182712	140182786	6	75	18733	FALSE	NA	NA	NA	0	NA	NA	NA	0
chr5	140554188	140554225	6	38	244788	FALSE	NA	NA	NA	0	NA	NA	NA	0
chr5	146651081	146651107	4	27	10474	FALSE	NA	NA	NA	0	NA	NA	NA	0
chr5	172037113	172037319	6	207	46322	FALSE	NA	NA	NA	0	NA	NA	NA	0
chr5	172700404	172700464	5	61	26429	FALSE	NA	NA	NA	0	NA	NA	NA	0
chr5	175542005	175542142	5	138	399045	FALSE	NA	NA	NA	0	NA	NA	NA	0
chr5	176784688	176784764	6	77	240524	FALSE	0.071868	0.001354	0.211025	3	0.240083	0.224503	0.255663	2
chr5	177209432	177209485	7	54	416319	FALSE	NA	NA	NA	0	NA	NA	NA	0
chr5	177630585	177630680	7	96	4586	FALSE	NA	NA	NA	0	NA	NA	NA	0
chr5	179221042	179221091	5	50	20604	FALSE	NA	NA	NA	0	NA	NA	NA	0
chr5	179231495	179231713	6	219	9982	FALSE	NA	NA	NA	0	NA	NA	NA	0
chr5	180480817	180480876	7	60	5520	FALSE	NA	NA	NA	0	NA	NA	NA	0
chr5	180531776	180531988	7	213	45177	FALSE	NA	NA	NA	0	NA	NA	NA	0
chr5	180532364	180532575	6	212	45765	FALSE	NA	NA	NA	0	NA	NA	NA	0
chr6	3054213	3054260	9	48	37019	FALSE	NA	NA	NA	0	NA	NA	NA	0
chr6	3054353	3054448	7	96	36831	FALSE	NA	NA	NA	0	NA	NA	NA	0
chr6	3850050	3850083	4	34	59677	FALSE	NA	NA	NA	0	NA	NA	NA	0
chr6	7618795	7618974	4	180	388404	FALSE	NA	NA	NA	0	NA	NA	NA	0
chr6	10488241	10488292	9	52	68260	FALSE	NA	NA	NA	0	NA	NA	NA	0
chr6	17016174	17016227	5	54	183068	FALSE	0.438802	0.438802	0.438802	1	0.079961	0.079961	0.079961	1
chr6	18020072	18020103	6	32	56404	FALSE	NA	NA	NA	0	NA	NA	NA	0
chr6	27621573	27621648	8	76	84349	FALSE	NA	NA	NA	0	NA	NA	NA	0
chr6	29907114	29907270	5	157	131754	FALSE	NA	NA	NA	0	NA	NA	NA	0
chr6	31228357	31228552	4	196	65013	FALSE	NA	NA	NA	0	NA	NA	NA	0
chr6	31326948	31327334	6	387	139337	FALSE	NA	NA	NA	0	NA	NA	NA	0
chr6	32064425	32064492	13	68	131	FALSE	NA	NA	NA	0	NA	NA	NA	0
chr6	32098639	32098787	9	149	34345	FALSE	NA	NA	NA	0	NA	NA	NA	0
chr6	32584767	32584894	6	128	54366	FALSE	NA	NA	NA	0	NA	NA	NA	0
chr6	35754829	35754861	5	33	181168	FALSE	NA	NA	NA	0	NA	NA	NA	0
chr6	37930928	37931400	5	473	211525	FALSE	NA	NA	NA	0	NA	NA	NA	0
chr6	38683426	38683581	6	156	96417	FALSE	NA	NA	NA	0	NA	NA	NA	0
chr6	74064170	74064327	6	158	55380	TRUE	0.402678	0.402678	0.402678	1	NA	NA	NA	0
chr6	85475598	85475661	6	64	4307905	FALSE	NA	NA	NA	0	NA	NA	NA	0
chr6	105388501	105388533	6	33	0	FALSE	NA	NA	NA	0	NA	NA	NA	0
chr6	107248026	107248110	4	85	153292	FALSE	NA	NA	NA	0	NA	NA	NA	0
chr6	116428774	116428805	4	32	298762	FALSE	NA	NA	NA	0	NA	NA	NA	0
chr6	116499253	116499264	6	12	228303	FALSE	NA	NA	NA	0	NA	NA	NA	0
chr6	144329155	144329201	8	47	0	FALSE	NA	NA	NA	0	0.395849	0.395849	0.395849	1
chr6	144329447	144329516	7	70	0	FALSE	0.460771	0.25532	0.666222	2	0.116106	0.111597	0.120615	2
chr6	147942127	147942134	4	8	100116	FALSE	NA	NA	NA	0	NA	NA	NA	0
chr6	151771746	151771812	6	67	320004	FALSE	NA	NA	NA	0	NA	NA	NA	0
chr6	158281517	158281887	5	371	77567	FALSE	NA	NA	NA	0	NA	NA	NA	0
chr6	160023626	160023690	5	65	21618	FALSE	NA	NA	NA	0	NA	NA	NA	0
chr6	160511976	160511995	4	20	85350	FALSE	NA	NA	NA	0	NA	NA	NA	0
chr6	160512126	160512171	4	46	85500	FALSE	NA	NA	NA	0	NA	NA	NA	0
chr6	164277157	164277470	5	314	97313	FALSE	NA	NA	NA	0	NA	NA	NA	0
chr7	31016	31068	4	53	62092	FALSE	NA	NA	NA	0	NA	NA	NA	0
chr7	297693	298002	5	310	97	FALSE	NA	NA	NA	0	NA	NA	NA	0
chr7	1095005	1095070	5	66	2334	FALSE	0.010809	0.010809	0.010809	1	0.994189	0.994189	0.994189	1
chr7	1753452	1753509	5	58	32502	FALSE	0.488945	0.488945	0.488945	1	NA	NA	NA	0
chr7	2451895	2452146	5	252	293562	FALSE	0.004881	0.004881	0.004881	1	0.0212	0.0212	0.0212	1
chr7	2731900	2731991	7	92	119241	FALSE	NA	NA	NA	0	NA	NA	NA	0
chr7	4244433	4244603	9	171	30826	FALSE	NA	NA	NA	0	NA	NA	NA	0
chr7	4854253	4854316	6	64	20130	FALSE	NA	NA	NA	0	NA	NA	NA	0
chr7	5184189	5184253	5	65	61000	FALSE	NA	NA	NA	0	NA	NA	NA	0
chr7	19152277	19152302	4	26	327449	FALSE	NA	NA	NA	0	NA	NA	NA	0
chr7	37738929	37738980	4	52	346091	FALSE	NA	NA	NA	0	NA	NA	NA	0
chr7	39894768	39894818	7	51	104471	FALSE	NA	NA	NA	0	NA	NA	NA	0
chr7	42896696	42896807	5	112	157320	FALSE	0.127911	0.127911	0.127911	1	0.035092	0.035092	0.035092	1
chr7	51938489	51938776	6	288	392632	FALSE	NA	NA	NA	0	NA	NA	NA	0
chr7	56595590	56595813	9	224	607169	FALSE	NA	NA	NA	0	NA	NA	NA	0
chr7	61801017	61801099	6	83	1009053	FALSE	NA	NA	NA	0	NA	NA	NA	0
chr7	68906641	68906861	6	221	66349	FALSE	NA	NA	NA	0	NA	NA	NA	0
chr7	70061408	70061448	5	41	50143	FALSE	NA	NA	NA	0	NA	NA	NA	0
chr7	90227413	90227447	4	35	1545234	FALSE	NA	NA	NA	0	NA	NA	NA	0
chr7	100397654	100397814	4	161	306225	FALSE	NA	NA	NA	0	NA	NA	NA	0
chr7	130131676	130131731	5	56	144	FALSE	0.024408	0.000822	0.068343	3	0.181083	0.009837	0.270632	3
chr7	148888293	148888365	10	73	32946	FALSE	NA	NA	NA	0	NA	NA	NA	0
chr7	149462661	149462753	11	93	0	FALSE	NA	NA	NA	0	NA	NA	NA	0
chr7	150760231	150760249	4	19	31068	FALSE	NA	NA	NA	0	NA	NA	NA	0
chr7	155284054	155284085	5	32	23786	FALSE	NA	NA	NA	0	0.153576	0.153576	0.153576	1
chr7	155284248	155284304	6	57	23980	FALSE	NA	NA	NA	0	NA	NA	NA	0
chr7	155596212	155596275	9	64	13415	FALSE	NA	NA	NA	0	NA	NA	NA	0
chr7	156400529	156400571	8	43	35237	FALSE	NA	NA	NA	0	NA	NA	NA	0
chr7	156798035	156798058	5	24	425	FALSE	NA	NA	NA	0	NA	NA	NA	0
chr7	157679257	157679532	5	276	20439	FALSE	NA	NA	NA	0	NA	NA	NA	0
chr7	158790012	158790108	6	97	94	FALSE	NA	NA	NA	0	NA	NA	NA	0
chr8	698227	698262	4	36	33474	FALSE	NA	NA	NA	0	NA	NA	NA	0
chr8	1321305	1321506	23	202	436381	FALSE	NA	NA	NA	0	0.136667	0.124364	0.148971	2
chr8	1972040	1972243	14	204	173410	FALSE	0.053492	0.053492	0.053492	1	NA	NA	NA	0
chr8	2228053	2228102	5	50	429423	FALSE	NA	NA	NA	0	NA	NA	NA	0
chr8	2481080	2481175	6	96	682450	FALSE	NA	NA	NA	0	NA	NA	NA	0
chr8	2585406	2585485	13	80	786776	FALSE	NA	NA	NA	0	NA	NA	NA	0
chr8	3081267	3081431	5	165	1282637	FALSE	NA	NA	NA	0	NA	NA	NA	0
chr8	3824276	3824283	4	8	1354633	FALSE	NA	NA	NA	0	NA	NA	NA	0
chr8	7212660	7212694	5	35	73007	FALSE	NA	NA	NA	0	NA	NA	NA	0
chr8	10208298	10208416	5	119	442553	FALSE	NA	NA	NA	0	NA	NA	NA	0
chr8	11559796	11559845	6	50	1455	FALSE	0.367999	0.367999	0.367999	1	0.104943	0.104943	0.104943	1
chr8	21944207	21944272	6	66	61920	FALSE	NA	NA	NA	0	NA	NA	NA	0
chr8	22548260	22548300	7	41	66685	FALSE	NA	NA	NA	0	NA	NA	NA	0
chr8	29168572	29168718	5	147	1131427	FALSE	NA	NA	NA	0	NA	NA	NA	0
chr8	43101710	43101779	8	70	431845	FALSE	NA	NA	NA	0	NA	NA	NA	0
chr8	49427283	49427345	7	63	41422	FALSE	0.023431	0.023431	0.023431	1	0.842117	0.842117	0.842117	1
chr8	70602381	70602487	8	107	379268	FALSE	NA	NA	NA	0	NA	NA	NA	0
chr8	98862165	98862194	5	30	224881	FALSE	0.645402	0.645402	0.645402	1	0.052103	0.052103	0.052103	1
chr8	102236687	102236772	6	86	307	FALSE	0.449648	0.449648	0.449648	1	0.262045	0.262045	0.262045	1
chr8	104080003	104080111	5	109	232276	FALSE	NA	NA	NA	0	NA	NA	NA	0
chr8	124178687	124178744	5	58	603118	FALSE	NA	NA	NA	0	NA	NA	NA	0
chr8	141109244	141109272	4	29	0	FALSE	NA	NA	NA	0	NA	NA	NA	0
chr8	143751784	143751816	4	33	29924	FALSE	NA	NA	NA	0	0.275897	0.275897	0.275897	1
chr8	144371480	144371610	12	131	6644	FALSE	0.116977	0.116977	0.116977	1	0.487171	0.487171	0.487171	1
chr8	144480008	144480111	5	104	28676	FALSE	NA	NA	NA	0	NA	NA	NA	0
chr8	144629574	144629653	5	80	9778	FALSE	NA	NA	NA	0	NA	NA	NA	0
chr8	145028059	145028113	7	55	4063	FALSE	0.0696845	0.056745	0.082624	2	0.279575	0.146044	0.413105	2
chr8	145164917	145164956	5	40	158	FALSE	NA	NA	NA	0	NA	NA	NA	0
chr9	139702	139803	6	102	830758	FALSE	NA	NA	NA	0	NA	NA	NA	0
chr9	780683	780783	6	101	189778	FALSE	NA	NA	NA	0	NA	NA	NA	0
chr9	27690442	27690619	8	178	3869453	FALSE	NA	NA	NA	0	NA	NA	NA	0
chr9	41954812	41954943	12	132	1741664	FALSE	NA	NA	NA	0	NA	NA	NA	0
chr9	44164104	44164151	6	48	155036	FALSE	NA	NA	NA	0	NA	NA	NA	0
chr9	45729346	45729406	6	61	353108	FALSE	NA	NA	NA	0	NA	NA	NA	0
chr9	45729607	45729674	7	68	353369	FALSE	NA	NA	NA	0	NA	NA	NA	0
chr9	66553484	66553532	6	49	40191	FALSE	NA	NA	NA	0	NA	NA	NA	0
chr9	67793839	67793878	6	40	106465	FALSE	NA	NA	NA	0	NA	NA	NA	0
chr9	69197811	69197860	4	50	157729	FALSE	NA	NA	NA	0	NA	NA	NA	0
chr9	70990230	70990522	4	293	289408	FALSE	NA	NA	NA	0	NA	NA	NA	0
chr9	71789204	71789326	14	123	457225	FALSE	NA	NA	NA	0	NA	NA	NA	0
chr9	77907802	77908139	6	338	748525	FALSE	NA	NA	NA	0	NA	NA	NA	0
chr9	86109775	86109782	4	8	572534	FALSE	NA	NA	NA	0	NA	NA	NA	0
chr9	86173176	86173199	4	24	635935	FALSE	NA	NA	NA	0	NA	NA	NA	0
chr9	90559572	90559651	5	80	94273	FALSE	NA	NA	NA	0	NA	NA	NA	0
chr9	96710116	96710225	5	110	1682	FALSE	NA	NA	NA	0	NA	NA	NA	0
chr9	96713458	96713528	4	71	1173	FALSE	NA	NA	NA	0	NA	NA	NA	0
chr9	96713694	96713880	14	187	821	FALSE	NA	NA	NA	0	NA	NA	NA	0
chr9	96715306	96715336	4	31	91	FALSE	NA	NA	NA	0	NA	NA	NA	0
chr9	97095021	97095056	5	36	306474	FALSE	NA	NA	NA	0	NA	NA	NA	0
chr9	98491520	98491571	6	52	188725	FALSE	NA	NA	NA	0	NA	NA	NA	0
chr9	114918465	114918588	6	124	151513	FALSE	NA	NA	NA	0	NA	NA	NA	0
chr9	115824370	115824379	4	10	0	FALSE	NA	NA	NA	0	NA	NA	NA	0
chr9	115824495	115824617	6	123	27	FALSE	NA	NA	NA	0	NA	NA	NA	0
chr9	115824971	115825001	5	31	240	FALSE	NA	NA	NA	0	NA	NA	NA	0
chr9	115825150	115825240	6	91	1	FALSE	NA	NA	NA	0	NA	NA	NA	0
chr9	120405287	120405329	8	43	3623954	FALSE	NA	NA	NA	0	NA	NA	NA	0
chr9	123605822	123605847	5	26	423436	FALSE	NA	NA	NA	0	NA	NA	NA	0
chr9	124498690	124498724	9	35	469150	FALSE	NA	NA	NA	0	NA	NA	NA	0
chr9	131013254	131013269	4	16	360188	FALSE	NA	NA	NA	0	NA	NA	NA	0
chr9	134955100	134955164	6	65	464247	FALSE	NA	NA	NA	0	NA	NA	NA	0
chr9	136624254	136624433	6	180	200812	FALSE	NA	NA	NA	0	NA	NA	NA	0
chr9	139416952	139417061	6	110	12378	FALSE	NA	NA	NA	0	NA	NA	NA	0
chr9	139870863	139870930	5	68	129700	FALSE	NA	NA	NA	0	NA	NA	NA	0
chr9	139973450	139973491	4	42	60449	FALSE	NA	NA	NA	0	NA	NA	NA	0
chr9	140306346	140306543	9	198	0	FALSE	NA	NA	NA	0	NA	NA	NA	0
chr9	140312143	140312179	6	37	0	FALSE	NA	NA	NA	0	NA	NA	NA	0
chr9	141042190	141042197	4	8	72327	FALSE	NA	NA	NA	0	NA	NA	NA	0
chrX	167129	167187	6	59	127713	FALSE	NA	NA	NA	0	NA	NA	NA	0
chrX	16199459	16199594	6	136	1556880	FALSE	NA	NA	NA	0	NA	NA	NA	0
chrX	71933775	71933852	6	78	33042	FALSE	NA	NA	NA	0	NA	NA	NA	0
chrX	91187700	91187707	4	8	5814197	FALSE	NA	NA	NA	0	NA	NA	NA	0
chrX	108297360	108297442	7	83	1278712	FALSE	NA	NA	NA	0	NA	NA	NA	0
chrX	108297629	108297890	25	262	1278981	FALSE	NA	NA	NA	0	NA	NA	NA	0
chrX	117434224	117434492	12	269	198660	FALSE	NA	NA	NA	0	NA	NA	NA	0
chrX	128812001	128812027	6	27	125	FALSE	NA	NA	NA	0	NA	NA	NA	0
chrX	130292087	130292105	4	19	555200	FALSE	NA	NA	NA	0	NA	NA	NA	0
chrX	134305034	134305060	4	27	98572	FALSE	NA	NA	NA	0	NA	NA	NA	0
chrX	139077123	139077252	6	130	507509	FALSE	NA	NA	NA	0	NA	NA	NA	0
chrX	145701651	145701753	10	103	367	FALSE	NA	NA	NA	0	NA	NA	NA	0
chrY	10037739	10037881	9	143	NA	FALSE	NA	NA	NA	0	NA	NA	NA	0
chrY	13289854	13289993	5	140	NA	FALSE	NA	NA	NA	0	NA	NA	NA	0
chrY	13370514	13370530	5	17	NA	FALSE	NA	NA	NA	0	NA	NA	NA	0
chrY	13457981	13458007	6	27	NA	FALSE	NA	NA	NA	0	NA	NA	NA	0
chrY	17568303	17568350	6	48	NA	FALSE	NA	NA	NA	0	NA	NA	NA	0
chrY	21239681	21239740	6	60	NA	FALSE	NA	NA	NA	0	NA	NA	NA	0
chrY	21664681	21664783	8	103	NA	FALSE	NA	NA	NA	0	NA	NA	NA	0
chrY	28813877	28814266	6	390	NA	FALSE	NA	NA	NA	0	NA	NA	NA	0

## Sheet: Table S2
Feature	Odds Ratio	p-value
LTR – ERV1	1.2	4.7e-08
LTR – ERVK	2.06	1.4e-14
ZFP57 ChIP-seq peaks (HEK293)	6.48	2.2e-16	*
TRIM28 ChIP-seq peaks (HEK293)	1.47	4e-07
CTCF ChIP-seq peaks (H1-hESC)	2.15	2.2e-16	*
			* upper bound

## Sheet: Table S3
Stage	Replicate	Covered CpGs	Number of input embryos per replicate	Amount of cells or DNA
MII Oocyte	1	1232362	N/A	20 cells
	2	1193830
Sperm	1	1208896	N/A	≈200 ng gDNA
	2	1677244
	3	1919535
	4	2175519
Zygote	1	1406463	20	20 cells
	2	860665
Two cell	1	860793	10	20 cells
	2	1198984
Four cell	1	1687501	5	20 cells
	2	1289794
Eight cell	1	1344119	6–7	≈50 cells
	2	1356166
	3	1535961
Morula	1	1382067	5–6	≈60 cells
	2	1286632
	3	1169384
ICM	1	1869456	2–3	≈100 cells
	2	1338420
	3	1354791
Embryonic liver	1	2419856	1	≈200 ng gDNA
	2	2749178
	3	2659259

## Sheet: Table S4
	ME	Control
Number of regions	687	5902
Total size of regions [bp]	79347	820430
Number of regions with ≥1 bp coverage in Guo RRBS data	302	1184
Number of covered CpGs within regions in Guo RRBS data	2098	6975

## Sheet: Table S5
Chromosome	DMR start	DMR end	Bak DMR type (hypo/hyper in ZFP57 mutant)	Distance to nearest ZFP57 ChIP-seq peak	Overlaps an ME	Within 10kb of an ME
chr1	55246335	55248033	Hypo	0	FALSE	FALSE
chr19	57348941	57352746	Hypo	0	FALSE	FALSE
chr2	233250845	233253849	Hypo	0	FALSE	FALSE
chr20	32254728	32256188	Hypo	0	TRUE	TRUE
chr20	57425645	57431750	Hypo	0	FALSE	TRUE
chr22	31499923	31501664	Hypo	0	FALSE	FALSE
chr3	45076587	45077843	Hypo	0	FALSE	FALSE
chr4	89617969	89619619	Hypo	0	TRUE	TRUE
chr6	144328414	144330329	Hypo	0	TRUE	TRUE
chr7	1080164	1082298	Hypo	0	FALSE	FALSE
chr7	50849303	50851442	Hypo	0	FALSE	FALSE
chr2	10183955	10185199	Hypo	465	FALSE	FALSE
chr19	58861000	58863382	Hypo	560	TRUE	TRUE
chr19	58714550	58716281	Hypo	2070	FALSE	FALSE
chr19	7922595	7923704	Hypo	3293	FALSE	TRUE
chr1	17025534	17027050	Hypo	4670	FALSE	FALSE
chr19	13120778	13121874	Hypo	15529	FALSE	FALSE
chr13	114435861	114437567	Hypo	17752	FALSE	FALSE
chr20	62679043	62680404	Hypo	20314	FALSE	FALSE
chr1	201617766	201620133	Hypo	23205	FALSE	FALSE
chr19	39402264	39403385	Hypo	37319	FALSE	FALSE
chr2	20868917	20871743	Hypo	39280	TRUE	TRUE
chr11	2929504	2931570	Hypo	40013	FALSE	FALSE
chr14	105995086	105996748	Hypo	41449	FALSE	FALSE
chr19	39797405	39799855	Hypo	47540	FALSE	FALSE
chr4	777724	779506	Hypo	49914	FALSE	FALSE
chr19	45899263	45900519	Hypo	50308	FALSE	FALSE
chr17	80740185	80741875	Hyper	52003	FALSE	FALSE
chr17	76354029	76355455	Hypo	54277	FALSE	FALSE
chr20	25439723	25440505	Hyper	55798	FALSE	FALSE
chr15	100468494	100469267	Hyper	68350	FALSE	FALSE
chr19	10403285	10405792	Hypo	75009	FALSE	FALSE
chr1	2995146	2996125	Hyper	75789	FALSE	FALSE
chr12	133840648	133841477	Hypo	76829	FALSE	FALSE
chr19	10406770	10407518	Hypo	78494	FALSE	FALSE
chr22	46449145	46450472	Hyper	81020	FALSE	FALSE
chr1	2990013	2990874	Hyper	81040	FALSE	FALSE
chr17	79134498	79135180	Hyper	87097	FALSE	FALSE
chr2	202899981	202901689	Hypo	99563	FALSE	FALSE
chr10	129536188	129537991	Hypo	100893	FALSE	FALSE
chr17	26707900	26709102	Hypo	112885	FALSE	FALSE
chr1	44448105	44448977	Hyper	120325	FALSE	FALSE
chr10	102278860	102280204	Hypo	128186	FALSE	FALSE
chr17	7832007	7833746	Hypo	142028	FALSE	FALSE
chr16	1440137	1440960	Hypo	142686	FALSE	FALSE
chr2	241987521	241989836	Hypo	146252	FALSE	FALSE
chr12	1771780	1772863	Hypo	147905	FALSE	FALSE
chr19	46997530	46999512	Hypo	152247	FALSE	FALSE
chr17	17625079	17626671	Hypo	225838	FALSE	FALSE
chr13	21009128	21010899	Hypo	257454	FALSE	FALSE
chr12	107974351	107975846	Hypo	262161	FALSE	FALSE
chr7	100463128	100464535	Hyper	266134	FALSE	FALSE
chr22	30969827	30971364	Hypo	337106	FALSE	FALSE
chr20	2729609	2731140	Hypo	349312	FALSE	FALSE
chr4	155661290	155662235	Hypo	398940	FALSE	FALSE
chr10	112837699	112839653	Hypo	434486	FALSE	FALSE
chr17	42460581	42462667	Hypo	526292	FALSE	FALSE
chr7	90895091	90897079	Hypo	875602	FALSE	FALSE
chr9	117266043	117267156	Hypo	888932	FALSE	FALSE
chr1	40098120	40099503	Hypo	923204	FALSE	FALSE
chr17	27938826	27940423	Hypo	1343811	FALSE	FALSE
